# Supplementary material for: Streptococcus pneumoniae pneumolysin and neuraminidase A convert high-density lipoproteins into pro-atherogenic particles
Source: iScience. 2021 May 12;24(6):102535. doi: 10.1016/j.isci.2021.102535 (PMC8175417; doi:10.1016/j.isci.2021.102535)
Supplement: Table S2. Protein identification of HDL-2 samples after gel filtration chromatography, related to Figure 3C [file mmc2.xlsx]

## Sheet: Sheet1
Table S2. Protein identification of HDL-2 samples after gel filtration chromatography (Related to Figure 3C).
HDL-2 incubated with buffer
Accession	Description	*Score	Coverage	#Unique Peptides	# PSMs	MW [kDa]
P02647	Apolipoprotein A-I	267.47	82.02	33	116	30.8
P02652	Apolipoprotein A-II	42.49	64	8	20	11.2
P06727	Apolipoprotein A-IV	82.01	59.34	28	39	45.4
P04114	Apolipoprotein B-100	126.17	15.03	57	65	515.3
P02654	Apolipoprotein C-I	3.74	37.35	5	5	9.3
P02655	Apolipoprotein C-II]	13.93	49.5	4	5	11.3
P02656	Apolipoprotein C-III	12.11	53.54	4	5	10.8
P05090	Apolipoprotein D	2.3	10.58	3	4	21.3
P02649	Apolipoprotein E	31.82	47.63	15	17	36.1
O14791	Apolipoprotein L1	5.72	14.07	7	7	43.9
O95445	Apolipoprotein M	17.46	21.81	4	7	21.2
P01009	Alpha-1-antitrypsin	48.1	52.39	22	29	46.7
P10909	Clusterin	10.39	11.58	6	7	52.5
P01024	Complement C3	18.18	7.88	9	9	187
P02671	Fibrinogen alpha chain	13.2	9.35	5	7	94.9
P00738	Haptoglobin	7.73	10.1	2	5	45.2
P05155	Plasma protease C1 inhibitor	10.37	9.8	4	4	55.1
P02768	Serum albumin	16.9	13.46	8	9	69.3
P0DJI8	Serum amyloid A-1 protein	14.44	39.34	4	5	13.5
P35542	Serum amyloid A-4 protein	9.82	43.85	5	8	14.7
P27169	Serum paraoxonase/arylesterase 1	37.37	52.39	11	17	39.7
HDL-2 incubated with pneumolysin
Accession	Description	*Score	Coverage	#Unique Peptides	# PSMs	MW [kDa]
P02647	Apolipoprotein A-I	183.6	72.28	28	84	30.8
P02652	Apolipoprotein A-II	30.44	42	5	16	11.2
P06727	Apolipoprotein A-IV	59.97	60.86	29	36	45.4
P04114	Apolipoprotein B-100	52.36	8	30	34	515.3
P02655	Apolipoprotein C-II	12.41	52.48	5	5	11.3
P02656	Apolipoprotein C-III	12.43	55.56	5	6	10.8
P05090	Apolipoprotein D	2.57	17.46	3	3	21.3
P02649	Apolipoprotein E	24.52	42.27	15	17	36.1
O95445	Apolipoprotein M	14.78	39.89	6	8	21.2
P01009	Alpha-1-antitrypsin	40.95	38.04	11	14	46.7
P02654	Apolipoprotein	4.64	26.51	3	4	9.3
P10909	Clusterin	8.46	12.92	5	5	52.5
P02671	Fibrinogen alpha chain	10.83	7.39	4	6	94.9
P00738	Haptoglobin	2.26	7.14	3	4	45.2
P05155	Plasma protease C1 inhibitor	7.5	7.8	3	3	55.1
P02768	Serum albumin	3.22	8.37	4	4	69.3
P35542	Serum amyloid A-4 protein	6.41	36.92	5	6	14.7
P27169	Serum paraoxonase/arylesterase 1	14.19	24.23	5	7	39.7
Pneumolysin**	Sequence	105.12	68.72	31	46	52.7
HDL-2 incubated with pneumolysin and neuraminidase A
Accession	Description	*Score	Coverage	#Unique Peptides	#PSMs	MW [kDa]
P02647	Apolipoprotein A-I	107.56	67.04	24	45	30.8
P02652	Apolipoprotein A-II	16	42	5	7	11.2
P06727	Apolipoprotein A-IV	27.9	38.64	13	14	45.4
P04114	Apolipoprotein B-100	14.52	2.52	10	10	515.3
P02654	Apolipoprotein C-I	8.22	26.51	4	5	9.3
P02655	Apolipoprotein C-II OS=Homo sapiens	5	29.7	2	2	11.3
P02656	Apolipoprotein C-III OS=Homo sapiens	7.65	34.34	3	4	10.8
P02649	Apolipoprotein E	8.49	22.4	7	7	36.1
O95445	Apolipoprotein M	12.25	11.17	3	5	21.2
P01009	Alpha-1-antitrypsin	8.8	16.99	5	5	46.7
P02671	Fibrinogen alpha chain OS=Homo sapiens	4.86	4.27	2	2	94.9
P35542	Serum amyloid A-4 protein	7.71	24.62	3	4	14.7
P27169	Serum paraoxonase/arylesterase 1	9.71	15.49	5	5	39.7
Pneumolysin**	Sequence	77.8	62.55	22	35	52.7
NanA***	Sequence	5.63	7.49	2	2	55.4
HDL-2 incubated with pneumolysin and neuraminidase A in the presence of cholesterol containing liposomes and DANA
Accession	Description	*Score	Coverage	#Unique Peptides	#PSMs	MW [kDa]
P02647	Apolipoprotein A-I	256.49	79.78	31	96	30.8
P02652	Apolipoprotein A-II	27.98	41	5	10	11.2
P06727	Apolipoprotein A-IV	76.72	53.03	25	32	45.4
P04114	Apolipoprotein B-100	119.59	13.13	48	57	515.3
P02654	Apolipoprotein C-I	10.44	26.51	4	5	9.3
P02655	Apolipoprotein C-II	12.4	49.5	4	4	11.3
P02656	Apolipoprotein C-III	12.17	34.34	4	5	10.8
P05090	Apolipoprotein D	3.61	10.58	3	3	21.3
P02649	Apolipoprotein E	38.81	46.37	13	17	36.1
O14791	Apolipoprotein L1	8.62	19.6	6	6	43.9
O95445	Apolipoprotein M	21.27	36.7	5	9	21.2
P01009	Alpha-1-antitrypsin	61.83	39.47	14	23	46.7
P10909	Clusterin	5.61	5.12	2	2	52.5
P01024	Complement C3	9.83	4.57	5	5	187
P02671	Fibrinogen alpha chain	13.82	5.54	3	5	94.9
P00738	Haptoglobin	2.91	5.67	2	2	45.2
P05155	Plasma protease C1 inhibitor	5.61	5.4	2	2	55.1
P02768	Serum albumin	12.09	7.88	4	4	69.3
P0DJI8	Serum amyloid A-1 protein	9.13	29.51	2	2	13.5
P35542	Serum amyloid A-4 protein	12	34.62	5	6	14.7
P27169	Serum paraoxonase/arylesterase 1	24.93	32.68	9	11	39.7
Pneumolysin**	Sequence	178.17	77.66	33	58	52.7
NanA***	Sequence	16.27	14.37	5	6	55.4
HDL-2 incubated with neuraminidase A
Accession	Description	*Score	Coverage	#Unique Peptides	#PSMs	MW [kDa]
P02647	Apolipoprotein A-I	369.67	83.52	36	142	30.8
P02652	Apolipoprotein A-II	64.41	69	9	22	11.2
P06727	Apolipoprotein A-IV	95.03	63.38	32	46	45.4
P04114	Apolipoprotein B-100	194.68	17.53	68	84	515.3
P02654	Apolipoprotein C-I	13.79	37.35	5	7	9.3
P02655	Apolipoprotein C-II	15.68	41.58	4	5	11.3
P02656	Apolipoprotein C-III	22.34	55.56	4	7	10.8
P05090	Apolipoprotein D	4.46	16.4	2	2	21.3
P02649	Apolipoprotein E	31.88	47	15	18	36.1
O14791	Apolipoprotein L1	21.03	17.84	7	9	43.9
O95445	Apolipoprotein M	30.64	36.7	5	10	21.2
P01009	Alpha-1-antitrypsin	61.76	54.55	20	27	46.7
P10909	Clusterin	13.9	8.91	4	5	52.5
P01024	Complement C3	12.83	6.31	7	8	187
P02671	Fibrinogen alpha chain	14.29	5.54	3	6	94.9
P00738	Haptoglobin	7.77	9.61	2	6	45.2
P05155	Plasma protease C1 inhibitor	4.06	3.4	1	1	55.1
P02768	Serum albumin	22.92	15.11	7	9	69.3
P0DJI8	Serum amyloid A-1 protein	9.7	40.98	4	5	13.5
P35542	Serum amyloid A-4 protein	23.39	37.69	6	11	14.7
P27169	Serum paraoxonase/arylesterase 1	27.68	32.39	9	12	39.7
NanA***	Sequence	44.73	36.64	16	17	55.4
* Indicates relevance of the protein. Calculated by Proteome Discoverer software according to the score thresholds
# Numbers shown as peptide spectrum matches (PSMs) presenting the total number of identified peptide spectra matched for the protein.
**Recombinant S. pneumoniae pneumolysin
***Recombinant S. pneumoniae Neuraminidase A
